# Supplementary material for: International multisite implementation of distributed cell-free protein biomanufacturing to advance health and research equity
Source: Sci Adv. 2026 May 29;12(22):eaeb7039. doi: 10.1126/sciadv.aeb7039 (PMC13220868; doi:10.1126/sciadv.aeb7039)
Supplement: Supplementary file 3 — Files S1 and S2 [file sciadv.aeb7039_files_s1_and_s2.zip › sciadv.aeb7039_file_s1.xlsx]

## Sheet: File S1
File S1:
International multi-site implementation of distributed cell-free protein biomanufacturing to advance health and research equity
Silva et al.
List
i) CFPS-related costs
ii) Growth factor-related costs
iii) Nuvax-related costs
iv) Diagnostic reactions-related costs

## Sheet: i) CFPS 
In-house CFPS reactions (using plasmid DNA)
Reagent	Source	Catalog number	Final concentration	Molecular weight	Reagent cost ($)	$/L reaction	$/mL reaction	Note: Each plasmid midiprep typically yields a final elution volume of approximately 150 µL, with a DNA concentration of ~1000 ng/µL. Final DNA yield and concentration may vary depending on the plasmid construct.
ATP	Sigma	A9501-1 g	1.2 mM	329.21	303	119.57	0.11957
CTP	Sigma	C1506 - 250 mg	0.850 mM	527.12	176	315.42	0.31542
GTP	Roche	10106399001-250 mg	0.850 mM	523.18	233	414.41	0.41441
UTP	Sigma	94370-250 mg	0.850 mM	586.12	134	266.08	0.26608
Magnesium glutamate	Sigma	49605-250 g	10 mM	388.61	80.7	1.25	0.00125
Ammonium glutamate	Biosynth	FG28929-100 g	10 mM	164.16	690.15	11.33	0.01133
Potassium glutamate	Sigma	49601-100 g	130 mM	203.23	68.3	18.05	0.01805
Folinic acid	Sigma	F7878-100 mg	31.50 µg/mL	511.5	110	34.65	0.03465
tRNA	Sigma	10109541001-100 mg	170.60 µg/mL		169.29	288.92	0.28892
NAD	Sigma	N8535-750 mg	0.40 mM	663.43	377	133.38	0.13338
CoA	Sigma	C3144- 100 mg	0.27 mM	767.53	370.5	768.51	0.76851
Oxalic acid	Bioshop	OXA727.250 g	4.00 mM	126.07	33	0.0666	6.66e-05
Spermidine	Sigma	S2626 – 1g	1.50 mM	145.25	53.6	11.68	0.01168
HEPES	Bioshop	HEP001-500 g	57.33 mM	238.31	175	4.79	0.00479
PEP	Thermo Fisher Scientific	B20358.06 - 5g	0.03 M	206.13	280.6	347.66	0.34766
Amino acids	Sigma	LAA21	2 mM each		858	234.25	0.23425
Cell-free lysate	In-house		33.3 % v/v			745.55	0.74555
Plasmid DNA	Omega Bio-tek	CA101318-886- 100 preps			682.1	1774	1.77
Total ($)						5485.57	5.48557
Cell-free lysate preparation							Note: 4 mL of cell-free lysate are often produced per 1 liter cell culture.
Reagent	Source	Catalog number	Reagent cost ($)	$/L culture	Amount to 1L culture
Sodium chloride	Bioshop	SOD004.205-2.5 kg	54	0.108	5 g
Tryptone	Bioshop	TRP402.1-1 kg	122	1.952	16 g
Yeast extract	Bioshop	YEX555.205- 2.5 kg	250	1	10 g
Potassium Phosphate Dibasic	Bioshop	PPD555.1- 1 kg	53	0.371	7 g
Potassium Phosphate Monobasic	Bioshop	PPM666.1- 1 kg	53	0.159	3 g
D-Glucose	Sigma	G8270-1 kg	54	0.972	18 g
IPTG	Bioshop	IPT001.10-10 g	184	4.39	1 mM
Total ($)				8.952
In-house CFPS reactions (using linear DNA + Tus-ter protection system)
Reagent	Source	Catalog number	Final concentration	Molecular weight	Reagent cost ($)	$/L reaction	$/mL reaction	Note: For each 1-mL CFPS reaction, the use of linear DNA increases the total reaction cost by $2.72 USD compared to plasmid DNA.
ATP	Sigma	A9501-1 g	1.2 mM	329.21	303	119.57	0.11957
CTP	Sigma	C1506 - 250 mg	0.850 mM	527.12	176	315.42	0.31542
GTP	Roche	10106399001-250 mg	0.850 mM	523.18	233	414.41	0.41441
UTP	Sigma	94370-250 mg	0.850 mM	586.12	134	266.08	0.26608
Magnesium glutamate	Sigma	49605-250 g	10 mM	388.61	80.7	1.25	0.00125
Ammonium glutamate	Biosynth	FG28929-100 g	10 mM	164.16	690.15	11.33	0.01133
Potassium glutamate	Sigma	49601-100 g	130 mM	203.23	68.3	18.05	0.01805
Folinic acid	Sigma	F7878-100 mg	31.50 µg/mL	511.5	110	34.65	0.03465
tRNA	Sigma	10109541001-100 mg	170.60 µg/mL		169.29	288.92	0.28892
NAD	Sigma	N8535-750 mg	0.40 mM	663.43	377	133.38	0.13338
CoA	Sigma	C3144- 100 mg	0.27 mM	767.53	370.5	768.51	0.76851
Oxalic acid	Bioshop	OXA727.250 g	4.00 mM	126.07	33	0.0666	6.66e-05
Spermidine	Sigma	S2626 – 1g	1.50 mM	145.25	53.6	11.68	0.01168
HEPES	Bioshop	HEP001-500 g	57.33 mM	238.31	175	4.79	0.00479
PEP	Thermo Fisher Scientific	B20358.06 - 5g	0.03 M	206.13	280.6	347.66	0.34766
Amino acids	Sigma	LAA21	2 mM each		858	234.25	0.23425
Cell-free lysate (containing Tus protein)	In-house		33.3 % v/v			745.55	0.74555
Linear Ter-site DNA	In-house	In-house				4500	4.5
Total ($)						8215.57	8.21557
Linear Ter-site DNA synthesis
Linear construct	Source	Length (nts)	Yield (ng)	Cost/Base (dsDNA) ($)	Total cost of dsDNA ($)
DNA target	Twist Bioscience	749	1000	0.07	52.43
PCR - Template amplification
Reagent	Reagent quantity	Source	Catalog number	Reagent cost ($)	Cost per 50 µL assay ($)
PCR Using Q5® High-Fidelity DNA Polymerase	5X Buffer / Q5 (100 units)	NEB	M0491S	138	1.38
Primers	100 µM (Stock)	IDT		41.4	0.0414
Deoxynucleotide (dNTP) Solution Set	25 µmol	NEB	N0446S	206	0.0824
0.2mL thin-wall flat cap PCR tubes	1000 tubes	Axygen	PCR-02-C	66.66	0.0667
DNA template	1000 ng	Twist Bioscience		52.43	0.0524
Total ($)					1.6229
PCR primers
Primer	Sequence (5'-3')	Length (nts)	Yield (nmoles)	Total cost ($)	Concentration used per assay	Cost per reaction
PCR_LET_Fwd (100 µM - IDT)	GGCTCCGAATAAGTATGTTGTAACTAAAGTGTAATACGACTCACTATAGGGAGACC	56	25	25.2	0.5 µM	0.0252
PCR_LET_Rev (100 µM - IDT)	CGAGGCAATAAGTATGTTGTAACTAAAGTGCCTCCT	36	25	16.2	0.5 µM	0.0162
Total ($)				41.4		0.0414
PCR purification
Component	Source	Cost ($)	Total cost per DNA batch ($)	Note: Four 50 µL PCR reactions were pooled and purified, yielding a 30 µL DNA elution at ~500 ng/µL.
PCR product	Previous done (four 50 µL reactions)	1.6229	6.4916
QIAquick PCR Purification Kit	Qiagen (250 columns)	653	2.612
Total ($)			9.1036
Commercial CFPS systems
Juice
Reagent	Source	Catalog number	Reagent cost ($)	$/mL reaction
Bulk E. coli Cell-Free	Synbio studio	CF0001.B- 5 mL	1899	379.8
Total ($)				379.8
	Source: https://cell-free.com/products/bulk-cell-free
Promega
Reagent	Source	Catalog number	Reagent cost ($)	$/mL reaction
Promega E. coli T7 S30 Extract System for Circular DNA	Promega	L1130- 1.5 mL	625	416.67
Total ($)				416.67
	Source: https://www.fishersci.com/shop/products/promega-i-e-coli-i-t7-s30-extract-system-circular-dna/PRL1130
NEB
Reagent	Source	Catalog number	Reagent cost ($)	$/mL reaction
NEBExpress® Cell-free E. coli Protein Synthesis System	NEB	E5360L- 5 mL	1980	396
Total ($)				396
	Source: https://www.neb.com/en-us/products/e5360-nebexpress-cell-free-ecoli-protein-synthesis-system?srsltid=AfmBOop60PEAZDGZC4wPuCWqIwdj0fAOThXWn0ecOLyvCQFi9mURXkQa

## Sheet: ii) Growth factor 
Growth factor production (FGF-1)
Reagent	Source	Catalog number	Reagent cost ($)	$/ protein batch	Protein yield (µg)	Produced volume	Price per 1 mg
In-house CFPS (0.5 mL) - ClearColi extract (FGF-1)	In-house		2.74278	2.74278	126.1	220 µL
NEBExpress® Ni Spin Columns	NEB	S1427L-25 columns	239	9.56
Amicon® Ultra Centrifugal Filter, 3 kDa MWCO	Sigma	UFC500324	186	7.75
Phosphate-Buffered Saline (PBS) 7.4 (1X), 500mL	Gibco	10010023	13.5	0.027
Total ($)				20.0798			39.2
Commercial FGF-1
Reagent	Source	Reagent cost ($)	Catalog number	Price ($) per 1 mg
Recombinant Human FGF-1 Protein	Sino Biological	848	10013-HNAE1 - 1 mg	848
	Source: https://www.sinobiological.com/recombinant-proteins/human-fgf1-10013-hnae
Commercial IL-3
Reagent	Source	Reagent cost ($)	Catalog number	Price ($) per 1 mg
Human IL-3 Recombinant Protein	PeproTech	3435	200-03- 1 mg	3435
	Source: https://www.thermofisher.com/proteins/product/Human-IL-3-Recombinant-Protein/200-03-1MG
Commercial IL-15
Reagent	Source	Reagent cost ($)	Catalog number	Price ($) per 1 mg
Recombinant Human IL-15 Protein	Sino Biological	3880	GMP-10360-HNAE- 1 mg	3880
	Source: https://www.sinobiological.com/recombinant-proteins/human-il-15-gmp-10360-hnae

## Sheet: iii) Vaccine
Nuvax
Reagent	Source	Catalog number	Reagent cost ($)	Reagent quantity	Protein yield (µg)	Per mouse (1µg) dose with 50 µL	Per human (5 µg) dose with 50 µL	Price per human dose (5 µg)	Price per mouse dose (1 µg)
In-house CFPS (1 mL) - ClearColi extract	In-house		5.48557	1 mL expression	23.2			1.37139	0.238
NEBExpress Ni Spin Columns	NEB	S1427L	239	25 columns				2.39	0.415
Strep-Tactin XT 4Flow® resin	IBA	2-5010-010	444	20 mL				0.555	0.0965
Pierce™ Spin Columns	Thermo Scientific	69725	211	50 columns				1.05	0.18		Note: Note: All costs were calculated per CFPS batch and normalized on a per-dose basis using the total antigen yield (23.2 μg per 1 mL CFPS reaction, corresponding to ~23 mouse doses). Purification costs were treated as batch-level expenses and distributed per dose.
ODN 2395 VacciGrade	Invivogen	vac-2395-1	896	1 mg		50 μg per injection	50 μg per injection	44.8	44.8
Alhydrogel adjuvant 2%	Invivogen	vac-alu-50	122	50 mL		500 μg per injection	500 μg per injection	0.122	0.122
Total ($)			1917.49					50.2884	45.8515
							Costs without adjuvants (antigen only):	5.36639	0.9295
							Only purification:	3.995	0.6915

## Sheet: iv) Diagnostic reactions
In-house RT-LAMP reaction
Reagent	Reagent quantity	Source	Catalog number	Reagent cost ($)	Final conc. used per 10 µL reaction	Cost per 10 µL assay ($)	Note: In-house RT-LAMP reactions are 5.1 times less expensive when compared to commercial kits.
10X Isothermal Amplification Buffer	100 mL	In-house		1.34	1X	1.34e-05
100 mM MgSO4	100 mL	In-house		0.0819	4 mM (6 mM total)	3.276e-07
Deoxynucleotide (dNTP) Solution Set	25 µmol	NEB	N0446S	206	1.4 mM	0.1153
Primers	100 µM (Stock)	IDT		71.55	1X	0.021
On-site produced Bst LF enzyme	191.5 µg	In-house		12.3028	7.31 ng/µL	0.00471
On-site produced M-MLV enzyme	120.4 µg	In-house		12.3028	2.15 ng/µL	0.00206
SYTO-9	5 mM	Fisher Scientific	S34854-100 µL	393.6	10 µM	0.079
96-well plates (non-skirted)	50 plates	GeneBio	PCR-NH96LP-25-50	130	1 plate for 96 reactions	0.027
Sealing Tape Optically Clear	100 seals	Sarstedt	951994	172.83	1 seal for 96 reactions	0.018
Total ($)						0.267084
10X Isothermal Amplification Buffer
Reagent	Reagent quantity	Source	Catalog number	Reagent cost ($)	Molecular weight	Price to 100 mL buffer ($)	Quantity used per 10 µL assay
200 mM Tris-HCl	500 g	Bioshop	TRS001.500	51	121.14	0.247	20 mM
100 mM (NH4)2SO4	500 g	Bioshop	AMP303.500	29	132.14	0.0765	10 mM
500 mM KCl	500 g	Bioshop	POC888.500	26	74.55	0.193	50 mM
20 mM MgSO4	500 g	Bioshop	MAG513.500	34	120.39	0.0164	2 mM
1% Tween® 20	100 mL	Sigma	655204	80.3	1228	0.803	0.001
Total ($)						1.3359
MgSO4 (stock solution)
Reagent	Reagent quantity	Source	Catalog number	Reagent cost ($)	Molecular weight	Price to 100 mL solution ($)	Quantity used per 10 µL assay
100 mM MgSO4	500 g	Bioshop	MAG513.500	34	120.39	0.0819	4 mM
RT-LAMP primers
Primer	Sequence (5'-3')	Source	Length (nts)	Yield (nmoles)	Cost/Base (ssDNA) ($)	Total cost of ssDNA ($)	Final concentration used per assay	Cost per 10 µL assay
F3	TAGGAACTGGGCCAGAAGCTG	IDT	21	25	0.45	9.45	0.2 µM	0.00095
B3	GAGGAACGAGAAGAGGCTTGAC	IDT	22	25	0.45	9.9	0.2 µM	0.00095
FIP	TGCCAATGTGATCTTGTGCTAACAAAGACGGCATCAT	IDT	37	25	0.45	16.65	1.6 µM	0.00763
BIP	AATCGTGCTACAACCCTCTGCTCCCTTCTGCGTA	IDT	34	25	0.45	15.3	1.6 µM	0.00763
LF	TATTCAAGGCTCCCTCAGTTGC	IDT	22	25	0.45	9.9	0.4 µM	0.00191
LB	TCAAGGAACAACATTGCCAAAAG	IDT	23	25	0.45	10.35	0.4 µM	0.00191
Total ($)						71.55		0.02098
Commercial RT-LAMP reaction
Reagent	Reagent quantity	Source	Catalog number	Reagent cost ($)	Quantity used to 10 µL reaction	Cost per 10 µL assay ($)
WarmStart® LAMP Kit (DNA & RNA)	1.25 mL	NEB	E1700S	305	1X	1.22
10X primers	100 µM (Stock)	IDT		71.55	1X	0.021
SYTO-9	5 mM	Fisher Scientific	S34854-100 µL	439	10 µM	0.088
96-well plates (non-skirted)	50 plates	GeneBio	PCR-NH96LP-25-50	150.12	1 plate for 96 reactions	0.031
Sealing Tape Optically Clear	100 seals	Sarstedt	951994	183.2	1 seal for 96 reactions	0.019
Total ($)						1.379
Commercial RT-qPCR reaction
Reagent	Reagent quantity	Source	Catalog number	Reagent cost ($)	Quantity used per reaction	Cost per assay ($)
QuantiNova Probe RT-PCR Kit	500 reactions	Qiagen	208354	907	1X	1.814
Primers	100 µM (Stock)	IDT		370	0.8 µM	0.0592
Probe	100 µM (Stock)	IDT		341	0.1 µM	0.00682
Applied Biosystems™ MicroAmp	20 plates	Applied Biosystems	4346906	203	1 plate for 96 reactions	0.105
Sealing Tape Optically Clear	100 seals	Sarstedt	951994	183.2	1 seal for 96 reactions	0.019
Total ($)						2.00402
	Note: Including RNA extraction increases the cost by $6 USD.
RT-qPCR primers and probe
Primer	Sequence (5'-3')	Source	Length (nts)	Yield (nmoles)	Total cost ($)	Cost per reaction
Foward-N1	GACCCCAAAATCAGCGAAAT	IDT (100 µM)	20	50	185	0.0296
Reverse-N1	TCTGGTTACTGCCAGTTGAATCTG	IDT (100 µM)	24	50	185	0.0296
Probe-N1	FAM-ACCCCGCATTACGTTTGGTGGACC	IDT (100 µM)	24	50	341	0.00682
Total ($)						0.06602
	Source: https://www.idtdna.com/pages/landing/coronavirus-research-reagents/cdc-assays
CFPS and Bst LF purification
Reagent	Source	Catalog number	Reagent cost ($)	$/ protein batch	Protein yield (µg)	Quantity used to 10 µL reaction	Produced volume	Price to 10 µL reaction
In-house CFPS (0.5 mL) Bst LF	In-house		2.74278	2.74278	191.5	0.229 µL	600 µL	0.00471
NEBExpress® Ni Spin Columns	NEB	S1427L-25 columns	239	9.56
Total ($)				12.3028
CFPS and M-MLV purification
Reagent	Source	Catalog number	Reagent cost ($)	$/ protein batch	Protein yield (µg)	Quantity used to 10 µL reaction	Produced volume	Price to 10 µL reaction
In-house CFPS (0.5 mL) M-MLV	In-house		2.74278	2.74278	120.4	0.100 µL	600 µL	0.00206
NEBExpress® Ni Spin Columns	NEB	S1427L-25 columns	239	9.56
Total ($)				12.3028
Commercial enzymes	Vendor	Catalog number	Reagent cost ($)	Units used per reaction	Cost per reaction ($)	No. of reactions	Total ($)
Bst LF	NEB	M0275S (1,600 U)	84	8 U	0.43	3500	1512
M-MLV	Promega	M1701 (10,000 U)	95	100 U	0.95	6000	5700
							7212
