# Supplementary material for: International multisite implementation of distributed cell-free protein biomanufacturing to advance health and research equity
Source: Sci Adv. 2026 May 29;12(22):eaeb7039. doi: 10.1126/sciadv.aeb7039 (PMC13220868; doi:10.1126/sciadv.aeb7039)
Supplement: Supplementary file 3 — Files S1 and S2 [file sciadv.aeb7039_files_s1_and_s2.zip › sciadv.aeb7039_file_s2.xlsx]

## Sheet: Reagents and Consumables
File S2. Reagent and Consumable List:
	Source	Catalog Number	Link
Protein expression, purification and quantification
In-house CFPS	In-house
NEBExpress® Ni Spin Column	NEB	S1427S	https://www.neb.ca/s1427
Strep-TactinXT 4 Flow high-capacity resin	IBA	2-5010-010	https://www.iba-lifesciences.com/strep-tactin-xt-4flow-resin/2-5010-010
Pierce BCA Protein Assay Kit	ThermoFisher	23227	https://www.thermofisher.com/order/catalog/product/23227
Pierce™ Spin Columns	Thermo Scientific	69725	https://www.thermofisher.com/order/catalog/product/69725
SDS-PAGE 4–20% Mini-Protean TGX Precast Protein Gels	Bio-Rad	4561093	https://www.bio-rad.com/en-us/sku/4561093-4-20-mini-protean-tgx-precast-protein-gels-10-well-30-ul?ID=4561093
Color Prestained Protein Standard, Broad Range (10-250 kDa)	NEB	P7719	https://www.neb.com/en-us/products/p7719-color-prestained-protein-standard-broad-range-10-250-kda?srsltid=AfmBOopLOoxCW_euSwpJAq4S5ZCXE_L8hOIv1NflaQcNx6I8piALck7a
Pierce high-capacity endotoxin removal spin column kit	Thermo Fisher Scientific	88274	https://www.thermofisher.com/order/catalog/product/88274
Pierce chromogenic endotoxin quantification kit	Thermo Fisher Scientific	A39552	https://www.thermofisher.com/order/catalog/product/A39552
Endotoxin-free ultra-pure water	Sigma-Aldrich	TMS-011-A	https://www.sigmaaldrich.com/US/en/product/mm/tms011?srsltid=AfmBOor3oJ2D5bFznyTi1eBNsOWJrnXHyc7KN60mAIgWB91T0jK5jE4c
Commercial CFPS kits
Bulk E. coli Cell-Free	Synbio studio	CF0001.B	https://cell-free.com/products/bulk-cell-free
Promega E. coli T7 S30 Extract System for Circular DNA	Promega	L1130	https://www.fishersci.com/shop/products/promega-i-e-coli-i-t7-s30-extract-system-circular-dna/PRL1130
NEBExpress® Cell-free E. coli Protein Synthesis System	NEB	E5360L	https://www.neb.com/en-ca/products/e5360-nebexpress-cell-free-ecoli-protein-synthesis-system?srsltid=AfmBOooE95Gt_z3-OJt5pkCBHM5xQcNeAZ1n5K0b-Cuvs1G7D7ntVEWq
Bacterial strains
E. coli BL21(DE3)	NEB	C2527I	https://www.neb.com/en-us/products/c2527-bl21de3-competent-e-coli?srsltid=AfmBOoovTZMKpasJOTveKuqZ9PzYKoJgbNz0li8D0UhWKhDxkGzFhyRC
ClearColi BL21(DE3)	Biosearch Technologies	60810-1	https://shop.biosearchtech.com/competent-cells-for-transformation/low-endoxin-cells/clearcoli-bl21(de3)-electrocompetent-cells/p/COMCEL-008?utm_term=&utm_campaign=SOe-DSA-Lucigen-Migration&utm_source=googleads&utm_medium=cpc&hsa_acc=9050997109&hsa_cam=17510284937&hsa_grp=150873484068&hsa_ad=705551241104&hsa_src=g&hsa_tgt=dsa-2082524565823&hsa_kw=&hsa_mt=&hsa_net=adwords&hsa_ver=3&gad_source=1&gad…
E. coli SHuffle	NEB	C3028J	https://www.neb.com/en-us/products/c3028-shuffle-express-competent-e-coli?srsltid=AfmBOopByHBqjH2SUQgaL3d4n1Az7mP7dmh4DEWNt1tHWS-Tx-bj3c2n
E. coli BL21 (DE3)-Gold-∆Lac	Addgene	99247	https://www.addgene.org/99247/
E. coli BL21(DE3) Star/CRISPRi+	Arce et al. 2021		https://www.frontiersin.org/journals/bioengineering-and-biotechnology/articles/10.3389/fbioe.2021.727584/full
E. coli NEB 5-alpha	NEB	C2987I	https://www.neb.com/en-us/products/c2987-neb-5-alpha-competent-e-coli-high-efficiency?srsltid=AfmBOoq-Av8FutZ5urJyjj_g1QNzLMR0rtDi6cw2dUkTI9KHDi7AJBql
Commercial growth factors
Recombinant Human FGF1 Protein	Sino Biological	10013-HNAE1	https://www.sinobiological.com/recombinant-proteins/human-fgf1-10013-hnae
Human IL-3 Recombinant Protein	PeproTech	200-03	https://www.thermofisher.com/proteins/product/Human-IL-3-Recombinant-Protein/200-03-1MG
Recombinant Human IL-15 Protein	Sino Biological	GMP-10360-HNAE	https://www.sinobiological.com/recombinant-proteins/human-il-15-gmp-10360-hnae
Vaccine adjuvants
ODN 2395 VacciGrade	Invivogen	vac-2395-1	https://www.invivogen.com/odn2395-vaccigrade
Alhydrogel adjuvant 2%	Invivogen	vac-alu-50	https://www.invivogen.com/alhydrogel
Antibodies
Anti-His-HRP antibody	Southern Biotech	.4603-05	https://www.southernbiotech.com/mouse-anti-his-tag-hrp-sb194b-4603-05
Anti-SARS-CoV-2 nucleocapsid primary antibody	SinoBiological	40588-T62	https://www.sinobiological.com/antibodies/nucleocapsid-np-40588-t62
Anti-rabbit IgG (HRP)	Abcam	ab6721	https://www.abcam.com/en-us/products/secondary-antibodies/goat-rabbit-igg-h-l-hrp-ab6721?srsltid=AfmBOoq2zmDe6x0eAOEasgUEa7girvRUGsvwXBHxyefpK_TaeaMkyA1e
In-house LAMP/RT-LAMP
Deoxynucleotide (dNTP) Solution Set	NEB	N0446S	https://www.neb.ca/N0446
384-well plates	Applied Biosystems	4483285	https://www.fishersci.ca/shop/products/applied-biosystems-microamp-enduraplate-optical-384-well-clear-reaction-plates-barcode-2/p-4918089
96-well plates	Applied Biosystems	N8010560	https://www.thermofisher.com/order/catalog/product/N8010560
DNA oligos	IDT	-
Sealing Tape Optically Clear	Sarstedt	95.1994	https://www.sarstedt.com/en/products/laboratory/pcr-molecular-biology/pcr-tapes/product/95.1994/
EvaGreen® Dye, 20X in Water	Biotium	31000	https://biotium.com/product/evagreen-dye-20x-in-water/
LAMP Fluorescent Dye	NEB	B1700S	https://www.neb.com/en/products/b1700-lamp-fluorescent-dye#Product%20Information
96-well plates (non-skirted)	GeneBio	PCR-NH96LP-25	https://www.genebiosystems.com/products/96-well-pcr-plates-clear-low-profile-non-skirted?pr_prod_strat=e5_desc&pr_rec_id=04a6bc73e&pr_rec_pid=7082476732516&pr_ref_pid=7082462740580&pr_seq=uniform
SYBR™ Gold Nucleic Acid Gel Stain	Fisher Scientific	S11494	https://www.fishersci.ca/shop/products/invitrogen-sybr-gold-nucleic-acid-gel-stain-10-000x-concentrate-dmso/S11494?matchedCatNo=S11494&searchHijack=true&searchTerm=invitrogen-sybr-gold-nucleic-acid-gel-stain-10-000x-concentrate-dmso&searchType=Rapid
SYTO-9 (working with PLUM)	Fisher Scientific	S34854	https://www.fishersci.ca/shop/products/molecular-probes-syto-9-green-fluorescent-nucleic-acid-stain/s34854
Isothermal Amplification Buffer Pack (use as a control for comparison)	NEB	B0537S	https://www.neb.ca/detail.php?id=B0537
Magnesium Sulfate (MgSO4) Solution (use as a control for comparison)	NEB	B1003S	https://www.neb.com/en/products/b1003-magnesium-sulfate-mgso4-solution#Product%20Information
WarmStart® RTx Reverse Transcriptase (use as a control for comparison)	NEB	M0380S	https://neb.com/en/products/m0380-warmstart-rtx-reverse-transcriptase#Product%20Information
WarmStart® LAMP Kit (DNA & RNA) (use as a control for comparison)	NEB	E1700S	https://www.neb.ca/E1700
Tris (Base)	Bioshop	TRS001.500	https://bioshopcanada.com/Products/Details/TRS001
(NH4)2SO4	Bioshop	AMP303.500	https://bioshopcanada.com/Products/Details/AMP303
KCl	Bioshop	POC888.500	https://bioshopcanada.com/Products/Details/POC888
MgSO4	Bioshop	MAG513.500	https://bioshopcanada.com/Products/Details/MAG513
Tween® 20	Millipore Sigma	655204	https://www.sigmaaldrich.com/CA/en/product/mm/655204?utm_source=google&utm_medium=cpc&utm_campaign=20678030560&utm_content=153080188525&gclid=Cj0KCQiAh8OtBhCQARIsAIkWb683_IeA465a0MdLwLeE2tvN31LcPKvx9-9n1Fe22-M5kLP9pnc4f1kaAvy7EALw_wcB
Nucleic acid extraction (DNA & RNA)
QIAamp DNA Mini Kit	Qiagen	51304	https://www.qiagen.com/us/products/discovery-and-translational-research/dna-rna-purification/dna-purification/genomic-dna/qiaamp-dna-kits?catno=51304
QIAamp Viral RNA Mini Kit	Qiagen	52906	https://www.qiagen.com/us/products/diagnostics-and-clinical-research/sample-processing/qiaamp-viral-rna-kits?catno=52906
Conventional PCR to generate dsDNA (Positive controls)
PCR Using Q5® High-Fidelity DNA Polymerase	NEB	M0491	https://www.neb.com/en/products/m0491-q5-high-fidelity-dna-polymerase#Product%20Information
Deoxynucleotide (dNTP) Solution Set	NEB	N0446S	https://www.neb.ca/N0446
DNA Oligos	IDT	-
QIAquick PCR Purification Kit	Qiagen	28104	https://www.qiagen.com/us/products/discovery-and-translational-research/dna-rna-purification/dna-purification/dna-clean-up/qiaquick-pcr-purification-kit
Nuclease Free Water	Invitrogen	10977015	https://www.thermofisher.com/order/catalog/product/10977015
In vitro transcription (commercial kit)
HiScribe® T7 Quick High Yield RNA Synthesis Kit	E2050S	NEB	https://www.neb.com/en/products/e2050-hiscribe-t7-quick-high-yield-rna-synthesis-kit#Product%20Information
RNeasy MinElute Cleanup Kit	74204	NEB	https://www.qiagen.com/us/products/discovery-and-translational-research/dna-rna-purification/rna-purification/rna-clean-up/rneasy-minelute-cleanup-kit
RT-qPCR reaction
QuantiNova Probe RT-PCR Kit (500)	Qiagen	208354	https://www.qiagen.com/us/products/discovery-and-translational-research/pcr-qpcr-dpcr/real-time-pcr-enzymes-and-kits/probe-based-one-step-qrt-pcr/quantinova-rt-pcr-kits?catno=208354
384-well plates	Applied Biosystems	4483285	https://www.fishersci.ca/shop/products/applied-biosystems-microamp-enduraplate-optical-384-well-clear-reaction-plates-barcode-2/p-4918089
96-well plates	Applied Biosystems	N8010560	https://www.thermofisher.com/order/catalog/product/N8010560
DNA/Probe oligos	IDT	-
Sealing Tape Optically Clear	Sarstedt	95.1994	https://www.sarstedt.com/en/products/laboratory/pcr-molecular-biology/pcr-tapes/product/95.1994/
Toehold switch
Chlorophenol red-β-D-galactopyranoside (CPRG)	Sigma	10884308001	https://www.sigmaaldrich.com/CA/en/product/roche/10884308001
FITC (5/6-fluorescein isothiocyanate), mixed isomer	ThermoFisher	46425	https://www.thermofisher.com/order/catalog/product/46425
D07 plasmid	Provided by Pardee Lab
ssDNA - Positive control	Provided by Pardee Lab
Corning 384-well Plate	Sigma	Corning 3544	https://www.sigmaaldrich.com/catalog/product/sigma/cls3544?lang=en&region=CA
Sealing Tape Optically Clear	Sarstedt	95.1994	https://www.sarstedt.com/en/products/laboratory/pcr-molecular-biology/pcr-tapes/product/95.1994/
Plastics
50ml/15 mL falcon tubes
PCR tubes
Filtered tips (10 uL, 20 uL, 200 uL, and 1000 uL)
1.5 mL Eppendorf tubes
2.0 mL Eppendorf tubes
