# Supplementary material for: International multisite implementation of distributed cell-free protein biomanufacturing to advance health and research equity
Source: Sci Adv. 2026 May 29;12(22):eaeb7039. doi: 10.1126/sciadv.aeb7039 (PMC13220868; doi:10.1126/sciadv.aeb7039)
Supplement: Supplementary file 4 — Movie S1 [file sciadv.aeb7039_movie_s1.zip]

Archive with 1 entries (1 files):
- sciadv.aeb7039_movie_s1.mp4
